# Supplementary material for: Construction of phosphorylation interaction networks by text mining of full-length articles using the eFIP system
Source: Database (Oxford). 2015 Mar 31;2015:bav020. doi: 10.1093/database/bav020 (PMC4381107; doi:10.1093/database/bav020)
Supplement: Supplementary Data [file supp_bav020_Supplementary_Table_1.xlsx]

## Sheet: Sheet1
Kinase	Kinase Family	Substrate	Site	PPI	Interactant	PMID	Context	Note
		ABL1	Thr-735	promotes association	14-3-3	16888623	cancer
		ADAM22		promotes association	14-3-3	16868027	cancer
		ARHGEF2		promotes association	14-3-3	19667072	cancer	Kinase may be indirect
		ATXN1	Ser-776	promotes association	14-3-3	21087211	cancer
AKT1	AGC	BAD		promotes association	14-3-3	18620601	cancer	Kinase may be indirect
AKT1	AGC	BAD	Ser-136	promotes association	14-3-3	18620601	cancer
		BAD	Ser-112	promotes association	14-3-3	11583580	cancer
		BAD	Ser-112 Ser-136	promotes association	14-3-3	22096607	cancer
		BAD		promotes association	14-3-3zeta	21118500	cancer
AKT	CAMK	BECN1		promotes association	14-3-3	23112296	cancer	Kinase may be indirect
AMPK	CAMK	BRAF	Ser-729	promotes association	14-3-3	24095280	cancer
CDK5	CMCG	CDC25A		inhibits association	14-3-3	22899714	cancer
CDK5	CMCG	CDC25B		inhibits association	14-3-3	22899714	cancer
MAPKAPK2	CAMK	CDC25B		promotes association	14-3-3	15629715	cancer
p38	CMCG	CDC25B	Ser-309 Ser-361	promotes association	14-3-3	11333986	cancer
CDK5	CMCG	CDC25C		inhibits association	14-3-3	22899714	cancer
CHEK2	CAMK	CDC25C		promotes association	14-3-3	10097108, 19276355	cancer
MAPKAPK2	CAMK	CDC25C		promotes association	14-3-3	15629715	cancer
		CDC25C	Ser-216	promotes association	14-3-3	12766774	cancer
AKT	AGC	CDCA7	Thr-163	promotes association	14-3-3	23166294	cancer
AKT	AGC	CDKN1A		promotes association	14-3-3	12761496	cancer	Kinase may be indirect
AMPK	CAMK	CDKN1B	Thr-197	promotes association	14-3-3	20146253	cancer
		CDKN1B	Thr-198	promotes association	14-3-3	20146253	cancer
		CDKN1B	Thr-187	promotes association	14-3-3	18281517	cancer
RPS6KA1	AGC	CIC	Ser-173	promotes association	14-3-3	21087211	cancer
		CSF2RB		promotes association	14-3-3	10949031	cancer
		CSF2RB	Ser-585	promotes association	14-3-3zeta	10477722	cancer
AKT	AGC	CTNNB1	Ser-552	promotes association	14-3-3zeta	17287208	cancer	Kinase may be indirect
GSK3B	CMCG	FBXO4	Ser-12	promotes association	14-3-3epsilon	21242966	cancer
		GEM	Ser-23 Ser-289	promotes association	14-3-3	14701738	cancer
CK2	CMCG	HDAC3		promotes association	14-3-3	21624135	cancer
SIK2	CAMK	HDAC4		promotes association	14-3-3	23393134	cancer
SIK3	CAMK	HDAC4		promotes association	14-3-3	23393134	cancer
SIK2	CAMK	HDAC5		promotes association	14-3-3	23393134	cancer
SIK3	CAMK	HDAC5		promotes association	14-3-3	23393134	cancer
SIK2	CAMK	HDAC7		promotes association	14-3-3	23393134	cancer
SIK3	CAMK	HDAC7		promotes association	14-3-3	23393134	cancer
SIK2	CAMK	HDAC9		promotes association	14-3-3	23393134	cancer
SIK3	CAMK	HDAC9		promotes association	14-3-3	23393134	cancer
		HSF1	Ser-303 Ser-307	promotes association	14-3-3epsilon	12917326	cancer
		KSR1	Ser-297 Ser-392	promotes association	14-3-3	9858547	cancer
		MAP3K7	Thr-184	promotes association	14-3-3epsilon	23472066	cancer
		MAP3K7	Thr-187	promotes association	14-3-3epsilon	23472066	cancer
		MAP3K7	Ser-192	promotes association	14-3-3epsilon	23472066	cancer
		MAP3K7	Ser-268	promotes association	14-3-3epsilon	23472066	cancer
ATR	Atypical	MDM4	Ser-367	promotes association	14-3-3gamma	22556425	cancer	Kinase may be indirect
CHEK1	CAMK	MDM4	Ser-367	promotes association	14-3-3gamma	22556425	cancer	Kinase may be indirect
CHEK2	CAMK	MDM4	Ser-367	promotes association	14-3-3	16511560, 16227609	cancer
		NCOR2		promotes association	14-3-3	21624135	cancer
		PACS2	Ser-437	promotes association	14-3-3	19481529	cancer
		PAK4	Ser-99	promotes association	14-3-3	23841590	cancer
		PIK3R1/PIK3R2	Ser-83	promotes association	14-3-3zeta	21743495	cancer
AKT	AGC	PLK1	Ser-99	promotes association	14-3-3gamma	23695676	cancer	Kinase may be indirect
		PRKCE		promotes association	14-3-3zeta	19662078	cancer
PKA	AGC	RAF1		promotes association	14-3-3	12801936	cancer	Kinase may be indirect
		RAF1	Ser-259	promotes association	14-3-3	20161842	cancer
ATM	Atypical	RFWD2	Ser-387	promotes association	14-3-3sigma	20843328	cancer	Kinase may be indirect
		SIK2	Ser-358	promotes association	14-3-3	22462548	cancer
CK2	CMCG	SLITRK1		promotes association	14-3-3	19640509	cancer
PKD	CAMK	SSH1	Ser-937 Ser-978	promotes association	14-3-3	19567672	cancer
PKD1	CAMK	SSH1	Ser-978	promotes association	14-3-3	19329994	cancer
PKD1	CAMK	SSH1	Ser-978	promotes association	14-3-3beta	19329994	cancer
AKT	AGC	STK11	Ser-334	promotes association	14-3-3	22611470	cancer	Kinase may be indirect
		SYNPO2		promotes association	14-3-3	15883195, 16582626	cancer
		TBC1D4		promotes association	14-3-3	19013499	cancer
AKT	AGC	TSC2	Ser-939 Ser-981	promotes association	14-3-3	20169078	cancer
MAPKAPK2	CAMK	TSC2		promotes association	14-3-3	12582162	cancer
		TSC2	Ser-1210	promotes association	14-3-3	12364343	cancer
AMPK	CAMK	ULK1		promotes association	14-3-3zeta	22932492	cancer	Kinase may be indirect
LATS	AGC	WWTR1		promotes association	14-3-3	18227151	cancer
AKT	AGC	YAP1	Ser-127	promotes association	14-3-3	12535517	cancer
LATS	AGC	YAP1	Ser-127	promotes association	14-3-3	21909427	cancer
AKT	AGC	PRAS40	Thr-246 Ser-183 Ser-221	promotes association	14-3-3	20138985	diabetes
MTORC1	Atypical	PRAS40	Thr-246 Ser-183 Ser-221	promotes association	14-3-3	20138985	diabetes
AKT1	AGC	FOXO4	Thr-28 Ser-193	promotes association	14-3-3	14690436	diabetes
		VIM		promotes association	14-3-3	10887173	diabetes
		TBC1D4		promotes association	14-3-3	17369524	diabetes
p90 RSK	AGC	BAD	Ser-112	promotes association	14-3-3	19915011	diabetes
