# Supplementary material for: Construction of phosphorylation interaction networks by text mining of full-length articles using the eFIP system
Source: Database (Oxford). 2015 Mar 31;2015:bav020. doi: 10.1093/database/bav020 (PMC4381107; doi:10.1093/database/bav020)
Supplement: Supplementary Data [file supp_bav020_Supplementary_Table_2.txt]

Category	Term	Count	%	PValue	Abs(Log10)Pvalue	Genes	List Total	Pop Hits	Pop Total	Fold Enrichment	Bonferroni	Benjamini	FDR		
KEGG_PATHWAY	hsa04012:ErbB signaling pathway	9	19.56521739	6.44E-09	8.19	"CDKN1A, CDKN1B, BRAF, PAK4, RAF1, BAD, ABL1, PIK3R1, PIK3R2"	27	87	5085	19.48275862	4.00E-07	4.00E-07	6.50E-06	Annotation Cluster 1	Cancer & Signaling 1
KEGG_PATHWAY	hsa05220:Chronic myeloid leukemia	8	17.39130435	6.01E-08	7.22	"CDKN1A, CDKN1B, BRAF, RAF1, BAD, ABL1, PIK3R1, PIK3R2"	27	75	5085	20.08888889	3.73E-06	1.86E-06	6.06E-05	Annotation Cluster 1	Cancer & Signaling 1
KEGG_PATHWAY	hsa05215:Prostate cancer	8	17.39130435	1.99E-07	6.7	"CDKN1A, CDKN1B, BRAF, RAF1, BAD, PIK3R1, CTNNB1, PIK3R2"	27	89	5085	16.92883895	1.23E-05	3.09E-06	2.01E-04	Annotation Cluster 1	Cancer & Signaling 1
KEGG_PATHWAY	hsa05200:Pathways in cancer	9	19.56521739	1.54E-04	3.81	"CDKN1A, CDKN1B, BRAF, RAF1, BAD, ABL1, PIK3R1, CTNNB1, PIK3R2"	27	328	5085	5.167682927	0.009494821	9.54E-04	0.155161425	Annotation Cluster 1	Cancer & Signaling 1
GOTERM_CC_FAT	GO:0005654~nucleoplasm	16	34.7826087	2.67E-08	7.57	"WWTR1, CDC25C, CDC25A, CTNNB1, CDC25B, ATXN1, HDAC5, RFWD2, HDAC4, CDKN1A, HDAC3, PLK1, YAP1, HDAC9, NCOR2, HDAC7"	41	882	12782	5.655439412	3.45E-06	3.45E-06	3.11E-05	Annotation Cluster 2	Nucleus
GOTERM_CC_FAT	GO:0031981~nuclear lumen	18	39.13043478	5.34E-07	6.27	"WWTR1, CDC25C, CDC25A, CTNNB1, CDC25B, RFWD2, ATXN1, HDAC5, HDAC4, CDKN1A, HDAC3, HSF1, PLK1, YAP1, ABL1, HDAC9, NCOR2, HDAC7"	41	1450	12782	3.870075694	6.89E-05	3.44E-05	6.21E-04	Annotation Cluster 2	Nucleus
GOTERM_CC_FAT	GO:0070013~intracellular organelle lumen	19	41.30434783	1.88E-06	5.73	"PACS2, WWTR1, CDC25C, CDC25A, CTNNB1, CDC25B, RFWD2, ATXN1, HDAC5, HDAC4, HDAC3, CDKN1A, HSF1, PLK1, YAP1, ABL1, HDAC9, NCOR2, HDAC7"	41	1779	12782	3.32960419	2.42E-04	8.08E-05	0.002186291	Annotation Cluster 2	Nucleus
GOTERM_CC_FAT	GO:0043233~organelle lumen	19	41.30434783	2.63E-06	5.58	"PACS2, WWTR1, CDC25C, CDC25A, CTNNB1, CDC25B, RFWD2, ATXN1, HDAC5, HDAC4, HDAC3, CDKN1A, HSF1, PLK1, YAP1, ABL1, HDAC9, NCOR2, HDAC7"	41	1820	12782	3.254596623	3.39E-04	8.48E-05	0.003058667	Annotation Cluster 2	Nucleus
GOTERM_CC_FAT	GO:0031974~membrane-enclosed lumen	19	41.30434783	3.50E-06	5.46	"PACS2, WWTR1, CDC25C, CDC25A, CTNNB1, CDC25B, RFWD2, ATXN1, HDAC5, HDAC4, HDAC3, CDKN1A, HSF1, PLK1, YAP1, ABL1, HDAC9, NCOR2, HDAC7"	41	1856	12782	3.191468671	4.52E-04	9.04E-05	0.004075482	Annotation Cluster 2	Nucleus
GOTERM_BP_FAT	GO:0016481~negative regulation of transcription	10	21.73913043	1.36E-05	4.87	"HDAC5, ATXN1, HDAC4, HDAC3, CDKN1B, MDM4, WWTR1, HDAC9, NCOR2, CTNNB1"	45	459	13528	6.549503752	0.011438426	0.001277444	0.020981731	Annotation Cluster 3	Transcription
GOTERM_BP_FAT	"GO:0045892~negative regulation of transcription, DNA-dependent"	9	19.56521739	1.65E-05	4.78	"HDAC5, HDAC4, HDAC3, CDKN1B, MDM4, WWTR1, HDAC9, NCOR2, CTNNB1"	45	356	13528	7.6	0.013861622	0.001394885	0.025457233	Annotation Cluster 3	Transcription
GOTERM_BP_FAT	GO:0051253~negative regulation of RNA metabolic process	9	19.56521739	1.86E-05	4.73	"HDAC5, HDAC4, HDAC3, CDKN1B, MDM4, WWTR1, HDAC9, NCOR2, CTNNB1"	45	362	13528	7.474033149	0.015625015	0.001430646	0.028720908	Annotation Cluster 3	Transcription
GOTERM_BP_FAT	GO:0000122~negative regulation of transcription from RNA polymerase II promoter	8	17.39130435	2.16E-05	4.67	"HDAC5, HDAC4, HDAC3, MDM4, WWTR1, HDAC9, NCOR2, CTNNB1"	45	266	13528	9.041269841	0.018153135	0.001408232	0.033409963	Annotation Cluster 3	Transcription
GOTERM_BP_FAT	GO:0010629~negative regulation of gene expression	10	21.73913043	2.85E-05	4.55	"HDAC5, ATXN1, HDAC4, HDAC3, CDKN1B, MDM4, WWTR1, HDAC9, NCOR2, CTNNB1"	45	504	13528	5.964726631	0.023866408	0.001609092	0.044050523	Annotation Cluster 3	Transcription
GOTERM_BP_FAT	"GO:0045934~negative regulation of nucleobase, nucleoside, nucleotide and nucleic acid metabolic process"	10	21.73913043	3.22E-05	4.49	"HDAC5, ATXN1, HDAC4, HDAC3, CDKN1B, MDM4, WWTR1, HDAC9, NCOR2, CTNNB1"	45	512	13528	5.871527778	0.026969491	0.001606933	0.049855443	Annotation Cluster 3	Transcription
GOTERM_BP_FAT	GO:0051172~negative regulation of nitrogen compound metabolic process	10	21.73913043	3.59E-05	4.45	"HDAC5, ATXN1, HDAC4, HDAC3, CDKN1B, MDM4, WWTR1, HDAC9, NCOR2, CTNNB1"	45	519	13528	5.792335688	0.02995455	0.001688149	0.055456754	Annotation Cluster 3	Transcription
GOTERM_BP_FAT	GO:0010558~negative regulation of macromolecule biosynthetic process	10	21.73913043	5.40E-05	4.27	"HDAC5, ATXN1, HDAC4, HDAC3, CDKN1B, MDM4, WWTR1, HDAC9, NCOR2, CTNNB1"	45	547	13528	5.495835872	0.044782007	0.002179322	0.083532934	Annotation Cluster 3	Transcription
GOTERM_BP_FAT	GO:0031327~negative regulation of cellular biosynthetic process	10	21.73913043	6.57E-05	4.18	"HDAC5, ATXN1, HDAC4, HDAC3, CDKN1B, MDM4, WWTR1, HDAC9, NCOR2, CTNNB1"	45	561	13528	5.358684888	0.054196799	0.002529557	0.101583052	Annotation Cluster 3	Transcription
GOTERM_BP_FAT	GO:0009890~negative regulation of biosynthetic process	10	21.73913043	7.74E-05	4.11	"HDAC5, ATXN1, HDAC4, HDAC3, CDKN1B, MDM4, WWTR1, HDAC9, NCOR2, CTNNB1"	45	573	13528	5.246461121	0.0634941	0.002620539	0.119581863	Annotation Cluster 3	Transcription
GOTERM_BP_FAT	GO:0010605~negative regulation of macromolecule metabolic process	10	21.73913043	4.96E-04	3.3	"HDAC5, ATXN1, HDAC4, HDAC3, CDKN1B, MDM4, WWTR1, HDAC9, NCOR2, CTNNB1"	45	734	13528	4.095670602	0.343145935	0.010718893	0.763684241	Annotation Cluster 3	Transcription
KEGG_PATHWAY	hsa04110:Cell cycle	7	15.2173913	3.01E-05	4.52	"CDKN1A, CDKN1B, PLK1, ABL1, CDC25C, CDC25A, CDC25B"	27	125	5085	10.54666667	0.001864208	2.67E-04	0.030366712	Annotation Cluster 4	Cell Cycle 1
GOTERM_BP_FAT	GO:0022403~cell cycle phase	9	19.56521739	4.84E-05	4.31	"CDKN1A, ARHGEF2, HDAC3, CDKN1B, PLK1, ABL1, CDC25C, CDC25A, CDC25B"	45	414	13528	6.5352657	0.040248837	0.002051954	0.074904109	Annotation Cluster 4	Cell Cycle 1
GOTERM_BP_FAT	GO:0000278~mitotic cell cycle	8	17.39130435	1.73E-04	3.76	"CDKN1A, ARHGEF2, CDKN1B, PLK1, ABL1, CDC25C, CDC25A, CDC25B"	45	370	13528	6.49993994	0.136579229	0.004309896	0.267501722	Annotation Cluster 4	Cell Cycle 1
GOTERM_MF_FAT	GO:0004407~histone deacetylase activity	5	10.86956522	1.14E-07	6.94	"HDAC5, HDAC4, HDAC3, HDAC9, HDAC7"	42	15	12983	103.0396825	1.80E-05	9.00E-06	1.37E-04	Annotation Cluster 5	Histone Deacetylation
GOTERM_MF_FAT	GO:0033558~protein deacetylase activity	5	10.86956522	1.14E-07	6.94	"HDAC5, HDAC4, HDAC3, HDAC9, HDAC7"	42	15	12983	103.0396825	1.80E-05	9.00E-06	1.37E-04	Annotation Cluster 5	Histone Deacetylation
GOTERM_MF_FAT	GO:0019213~deacetylase activity	5	10.86956522	2.54E-07	6.6	"HDAC5, HDAC4, HDAC3, HDAC9, HDAC7"	42	18	12983	85.86640212	4.01E-05	1.34E-05	3.06E-04	Annotation Cluster 5	Histone Deacetylation
GOTERM_CC_FAT	GO:0000118~histone deacetylase complex	5	10.86956522	7.66E-06	5.12	"HDAC5, HDAC4, HDAC3, HDAC9, HDAC7"	41	41	12782	38.01903629	9.88E-04	1.41E-04	0.008906417	Annotation Cluster 5	Histone Deacetylation
GOTERM_MF_FAT	"GO:0016811~hydrolase activity, acting on carbon-nitrogen (but not peptide) bonds, in linear amides"	5	10.86956522	3.21E-05	4.49	"HDAC5, HDAC4, HDAC3, HDAC9, HDAC7"	42	58	12983	26.64819376	0.00505939	8.45E-04	0.038672886	Annotation Cluster 5	Histone Deacetylation
GOTERM_CC_FAT	GO:0016585~chromatin remodeling complex	5	10.86956522	6.87E-05	4.16	"HDAC5, HDAC4, HDAC3, HDAC9, HDAC7"	41	71	12782	21.95465476	0.008820906	9.84E-04	0.079842226	Annotation Cluster 5	Histone Deacetylation
GOTERM_BP_FAT	GO:0010553~negative regulation of specific transcription from RNA polymerase II promoter	5	10.86956522	9.03E-06	5.04	"HDAC5, HDAC4, HDAC3, HDAC9, NCOR2"	45	41	13528	36.66124661	0.007627619	0.001093239	0.013965135	Annotation Cluster 5	Histone Deacetylation
GOTERM_BP_FAT	GO:0016575~histone deacetylation	4	8.695652174	2.11E-05	4.67	"HDAC5, HDAC4, HDAC3, HDAC9"	45	17	13528	70.73464052	0.017772814	0.001493271	0.032703802	Annotation Cluster 5	Histone Deacetylation
GOTERM_BP_FAT	GO:0006476~protein amino acid deacetylation	4	8.695652174	4.74E-05	4.32	"HDAC5, HDAC4, HDAC3, HDAC9"	45	22	13528	54.65858586	0.039358324	0.002111127	0.073213732	Annotation Cluster 5	Histone Deacetylation
GOTERM_BP_FAT	GO:0042325~regulation of phosphorylation	9	19.56521739	1.11E-04	3.95	"MAP3K7, ATXN1, CDKN1A, CDKN1B, TSC2, CDC25C, PRKCE, CDC25A, CDC25B"	45	466	13528	5.806008584	0.089842886	0.003240876	0.171560468	Annotation Cluster 6	Phosphorylation 1
GOTERM_BP_FAT	GO:0051174~regulation of phosphorus metabolic process	9	19.56521739	1.46E-04	3.83	"MAP3K7, ATXN1, CDKN1A, CDKN1B, TSC2, CDC25C, PRKCE, CDC25A, CDC25B"	45	485	13528	5.578556701	0.116714255	0.004128339	0.226114293	Annotation Cluster 6	Phosphorylation 1
GOTERM_BP_FAT	GO:0019220~regulation of phosphate metabolic process	9	19.56521739	1.46E-04	3.83	"MAP3K7, ATXN1, CDKN1A, CDKN1B, TSC2, CDC25C, PRKCE, CDC25A, CDC25B"	45	485	13528	5.578556701	0.116714255	0.004128339	0.226114293	Annotation Cluster 6	Phosphorylation 1
GOTERM_BP_FAT	GO:0045859~regulation of protein kinase activity	7	15.2173913	8.20E-04	3.09	"MAP3K7, CDKN1A, CDKN1B, TSC2, CDC25C, CDC25A, CDC25B"	45	345	13528	6.09958132	0.501444348	0.015694628	1.261552035	Annotation Cluster 6	Phosphorylation 1
GOTERM_BP_FAT	GO:0043549~regulation of kinase activity	7	15.2173913	9.80E-04	3.01	"MAP3K7, CDKN1A, CDKN1B, TSC2, CDC25C, CDC25A, CDC25B"	45	357	13528	5.894553377	0.564552394	0.017533422	1.504998669	Annotation Cluster 6	Phosphorylation 1
GOTERM_BP_FAT	GO:0051338~regulation of transferase activity	7	15.2173913	0.001211787	2.92	"MAP3K7, CDKN1A, CDKN1B, TSC2, CDC25C, CDC25A, CDC25B"	45	372	13528	5.656869773	0.642356447	0.019959269	1.857993092	Annotation Cluster 6	Phosphorylation 1
KEGG_PATHWAY	hsa05213:Endometrial cancer	6	13.04347826	5.14E-06	5.29	"BRAF, RAF1, BAD, PIK3R1, CTNNB1, PIK3R2"	27	52	5085	21.73076923	3.19E-04	6.37E-05	0.005186462	Annotation Cluster 7	Cancer & Signaling 2
KEGG_PATHWAY	hsa05218:Melanoma	6	13.04347826	2.41E-05	4.62	"CDKN1A, BRAF, RAF1, BAD, PIK3R1, PIK3R2"	27	71	5085	15.91549296	0.001493566	2.49E-04	0.024325408	Annotation Cluster 7	Cancer & Signaling 2
KEGG_PATHWAY	hsa05210:Colorectal cancer	6	13.04347826	5.46E-05	4.26	"BRAF, RAF1, BAD, PIK3R1, CTNNB1, PIK3R2"	27	84	5085	13.45238095	0.003382215	4.23E-04	0.055129117	Annotation Cluster 7	Cancer & Signaling 2
KEGG_PATHWAY	hsa05223:Non-small cell lung cancer	5	10.86956522	1.43E-04	3.85	"BRAF, RAF1, BAD, PIK3R1, PIK3R2"	27	54	5085	17.4382716	0.008817716	9.84E-04	0.144055239	Annotation Cluster 7	Cancer & Signaling 2
KEGG_PATHWAY	hsa05221:Acute myeloid leukemia	5	10.86956522	1.89E-04	3.72	"BRAF, RAF1, BAD, PIK3R1, PIK3R2"	27	58	5085	16.23563218	0.011649945	0.001064736	0.190553107	Annotation Cluster 7	Cancer & Signaling 2
KEGG_PATHWAY	hsa05214:Glioma	5	10.86956522	2.61E-04	3.58	"CDKN1A, BRAF, RAF1, PIK3R1, PIK3R2"	27	63	5085	14.94708995	0.016039622	0.001346563	0.262841151	Annotation Cluster 7	Cancer & Signaling 2
KEGG_PATHWAY	hsa04722:Neurotrophin signaling pathway	6	13.04347826	3.47E-04	3.46	"BRAF, RAF1, BAD, ABL1, PIK3R1, PIK3R2"	27	124	5085	9.112903226	0.021277248	0.001653007	0.349447126	Annotation Cluster 7	Cancer & Signaling 2
KEGG_PATHWAY	hsa05211:Renal cell carcinoma	5	10.86956522	3.92E-04	3.41	"BRAF, PAK4, RAF1, PIK3R1, PIK3R2"	27	70	5085	13.45238095	0.024000728	0.001733741	0.394634252	Annotation Cluster 7	Cancer & Signaling 2
KEGG_PATHWAY	hsa04510:Focal adhesion	7	15.2173913	4.20E-04	3.38	"BRAF, PAK4, RAF1, BAD, PIK3R1, CTNNB1, PIK3R2"	27	201	5085	6.558872305	0.02570115	0.001734307	0.422900696	Annotation Cluster 7	Cancer & Signaling 2
KEGG_PATHWAY	hsa05212:Pancreatic cancer	5	10.86956522	4.37E-04	3.36	"BRAF, RAF1, BAD, PIK3R1, PIK3R2"	27	72	5085	13.0787037	0.026706954	0.001690449	0.439639806	Annotation Cluster 7	Cancer & Signaling 2
KEGG_PATHWAY	hsa04910:Insulin signaling pathway	6	13.04347826	5.14E-04	3.29	"BRAF, TSC2, RAF1, BAD, PIK3R1, PIK3R2"	27	135	5085	8.37037037	0.031374508	0.001873374	0.517509763	Annotation Cluster 7	Cancer & Signaling 2
KEGG_PATHWAY	hsa04370:VEGF signaling pathway	4	8.695652174	0.006279784	2.2	"RAF1, BAD, PIK3R1, PIK3R2"	27	75	5085	10.04444444	0.323331823	0.018426885	6.159370858	Annotation Cluster 7	Cancer & Signaling 2
GOTERM_BP_FAT	GO:0042981~regulation of apoptosis	10	21.73913043	9.55E-04	3.02	"MAP3K7, CDKN1A, ARHGEF2, HDAC3, CDKN1B, BRAF, BECN1, BAD, ABL1, PRKCE"	45	804	13528	3.739082366	0.555163463	0.017455602	1.466666507	Annotation Cluster 8	Apoptosis
GOTERM_BP_FAT	GO:0043067~regulation of programmed cell death	10	21.73913043	0.001024333	2.99	"MAP3K7, CDKN1A, ARHGEF2, HDAC3, CDKN1B, BRAF, BECN1, BAD, ABL1, PRKCE"	45	812	13528	3.702244116	0.580662718	0.017942902	1.572703338	Annotation Cluster 8	Apoptosis
GOTERM_BP_FAT	GO:0010941~regulation of cell death	10	21.73913043	0.001051457	2.98	"MAP3K7, CDKN1A, ARHGEF2, HDAC3, CDKN1B, BRAF, BECN1, BAD, ABL1, PRKCE"	45	815	13528	3.688616224	0.590207645	0.018041486	1.614031737	Annotation Cluster 8	Apoptosis
GOTERM_MF_FAT	GO:0004674~protein serine/threonine kinase activity	10	21.73913043	6.02E-06	5.22	"MAP3K7, BRAF, ULK1, PLK1, STK11, PAK4, RAF1, KSR1, PRKCE, SIK2"	42	430	12983	7.188815061	9.51E-04	2.38E-04	0.007253938	Annotation Cluster 9	Phosphorylation 2
GOTERM_BP_FAT	GO:0016310~phosphorylation	13	28.26086957	6.13E-06	5.21	"BRAF, STK11, RAF1, PRKCE, MAP3K7, HSF1, PLK1, ULK1, PAK4, KSR1, ABL1, SIK2, PIK3R1"	45	800	13528	4.885111111	0.005183188	0.001038794	0.009478273	Annotation Cluster 9	Phosphorylation 2
GOTERM_BP_FAT	GO:0006468~protein amino acid phosphorylation	12	26.08695652	6.65E-06	5.18	"MAP3K7, HSF1, BRAF, ULK1, PLK1, STK11, PAK4, RAF1, KSR1, ABL1, PRKCE, SIK2"	45	667	13528	5.408495752	0.005627399	9.40E-04	0.010292837	Annotation Cluster 9	Phosphorylation 2
GOTERM_MF_FAT	GO:0004672~protein kinase activity	11	23.91304348	1.37E-05	4.86	"MAP3K7, BRAF, ULK1, PLK1, STK11, PAK4, RAF1, KSR1, ABL1, PRKCE, SIK2"	42	606	12983	5.611071821	0.002169261	4.34E-04	0.016559174	Annotation Cluster 9	Phosphorylation 2
GOTERM_BP_FAT	GO:0051329~interphase of mitotic cell cycle	5	10.86956522	3.40E-04	3.47	"CDKN1A, CDKN1B, ABL1, CDC25C, CDC25A"	45	103	13528	14.59331176	0.250826382	0.007989704	0.525358155	Annotation Cluster 10	Cell Cycle 2
GOTERM_BP_FAT	GO:0051325~interphase	5	10.86956522	3.80E-04	3.42	"CDKN1A, CDKN1B, ABL1, CDC25C, CDC25A"	45	106	13528	14.1802935	0.275441393	0.008670105	0.585955943	Annotation Cluster 10	Cell Cycle 2
GOTERM_BP_FAT	GO:0000079~regulation of cyclin-dependent protein kinase activity	4	8.695652174	7.09E-04	3.15	"CDKN1A, CDKN1B, CDC25C, CDC25A"	45	54	13528	22.26831276	0.452092033	0.013894382	1.091406419	Annotation Cluster 10	Cell Cycle 2
GOTERM_BP_FAT	GO:0030098~lymphocyte differentiation	5	10.86956522	3.40E-04	3.47	"HDAC5, HDAC4, HDAC9, PIK3R1, CTNNB1"	45	103	13528	14.59331176	0.250826382	0.007989704	0.525358155	Annotation Cluster 11	Lymphocyte
GOTERM_BP_FAT	GO:0030183~B cell differentiation	4	8.695652174	5.01E-04	3.3	"HDAC5, HDAC4, HDAC9, PIK3R1"	45	48	13528	25.05185185	0.346381542	0.01057448	0.772622123	Annotation Cluster 11	Lymphocyte
GOTERM_BP_FAT	GO:0002521~leukocyte differentiation	5	10.86956522	8.45E-04	3.07	"HDAC5, HDAC4, HDAC9, PIK3R1, CTNNB1"	45	131	13528	11.47413062	0.511581549	0.015797944	1.298542293	Annotation Cluster 11	Lymphocyte
GOTERM_BP_FAT	GO:0042113~B cell activation	4	8.695652174	0.001912527	2.72	"HDAC5, HDAC4, HDAC9, PIK3R1"	45	76	13528	15.82222222	0.802768292	0.030165399	2.917628946	Annotation Cluster 11	Lymphocyte
